# Supplementary material for: Molecular systematics of the Labeonini inhabiting the karst regions in southwest China (Teleostei, Cypriniformes)
Source: Zookeys. 2016 Aug 23;(612):133–48. doi: 10.3897/zookeys.612.9085 (PMC5027668; doi:10.3897/zookeys.612.9085)
Supplement: XML Treatment for Prolixicheilus [file zookeys.612.9085-treatment1.xml]

<!DOCTYPE tp:taxon-treatment
  PUBLIC "-//TaxonX//DTD Taxonomic Treatment Publishing DTD v0 20100105//EN" "tax-treatment-NSO.dtd">
<tp:taxon-treatment xmlns:tp="http://www.plazi.org/taxpub"><tp:treatment-meta><kwd-group><label>Taxon classification</label><kwd><named-content content-type="kingdom">Animalia</named-content></kwd><kwd><named-content content-type="order">Cypriniformes</named-content></kwd><kwd><named-content content-type="family">Cyprinidae</named-content></kwd></kwd-group><mixed-citation publication-type="journal"><person-group><name><surname>Zheng</surname><given-names>Lan-Ping</given-names></name><name><surname>Chen</surname><given-names>Xiao-Yong</given-names></name><name><surname>Yang</surname><given-names>Jun-Xing</given-names></name></person-group><article-title>Molecular systematics of the <tp:taxon-name><tp:taxon-name-part taxon-name-part-type="tribe">Labeonini</tp:taxon-name-part></tp:taxon-name> inhabiting the karst regions in southwest China (<tp:taxon-name><tp:taxon-name-part taxon-name-part-type="subclass">Teleostei</tp:taxon-name-part></tp:taxon-name>, <tp:taxon-name><tp:taxon-name-part taxon-name-part-type="order">Cypriniformes</tp:taxon-name-part></tp:taxon-name>)</article-title><source>Zookeys</source><day>23</day><month>8</month><year>2016</year><volume>2016</volume><issue>612</issue><fpage>133</fpage><lpage>148</lpage><pub-id pub-id-type="doi">10.3897/zookeys.612.9085</pub-id></mixed-citation></tp:treatment-meta><tp:nomenclature><tp:taxon-name>
              <tp:taxon-name-part taxon-name-part-type="genus">Prolixicheilus</tp:taxon-name-part>
              <object-id xmlns:xlink="http://www.w3.org/1999/xlink" content-type="zoobank" xlink:type="simple">http://zoobank.org/3CB3F6C1-5F77-403B-85D5-60D6F14FCEEA</object-id>
            </tp:taxon-name><tp:taxon-status xmlns:xlink="http://www.w3.org/1999/xlink" xlink:type="simple">gen. n.</tp:taxon-status></tp:nomenclature><tp:treatment-sec sec-type="type species" id="SECID0ECJAG"><title>Type species.</title><p>
              <italic><tp:taxon-name><tp:taxon-name-part taxon-name-part-type="genus">Pseudogyrinocheilus</tp:taxon-name-part> <tp:taxon-name-part taxon-name-part-type="species">longisulcus</tp:taxon-name-part></tp:taxon-name></italic> Zheng, ﻿Chen &amp; Yang,﻿ 2010 (Fig. <xref ref-type="fig" rid="F2">2A</xref>).</p><fig id="F2" position="float" orientation="portrait"><label>Figure 2.</label><caption><p>Ventral view of the mouth morphology. <bold>A</bold> <italic><tp:taxon-name><tp:taxon-name-part taxon-name-part-type="genus">Pseudogyrinocheilus</tp:taxon-name-part> <tp:taxon-name-part taxon-name-part-type="species">longisulcus</tp:taxon-name-part></tp:taxon-name></italic> <bold>B</bold> <italic><tp:taxon-name><tp:taxon-name-part taxon-name-part-type="genus">Pseudogyrinocheilus</tp:taxon-name-part> <tp:taxon-name-part taxon-name-part-type="species">prochilus</tp:taxon-name-part></tp:taxon-name></italic> <bold>C</bold> <italic><tp:taxon-name><tp:taxon-name-part taxon-name-part-type="genus">Cophecheilus</tp:taxon-name-part> <tp:taxon-name-part taxon-name-part-type="species">bamen</tp:taxon-name-part></tp:taxon-name></italic>.</p></caption><graphic xmlns:xlink="http://www.w3.org/1999/xlink" xlink:href="zookeys-612-133-g002.jpg" position="float" orientation="portrait" xlink:type="simple" id="oo_100252.jpg"/></fig></tp:treatment-sec><tp:treatment-sec sec-type="etymology" id="SECID0EHLAG"><title>Etymology.</title><p>From the Latin adjective <italic>prolixus</italic>, meaning broad, stretched far out, and the Greek noun <italic>cheilos</italic> meaning lip, an allusion to the broad lips of the type species. Gender masculine.</p></tp:treatment-sec><tp:treatment-sec sec-type="diagnosis" id="SECID0ERLAG"><title>Diagnosis.</title><p>
              <italic><tp:taxon-name><tp:taxon-name-part taxon-name-part-type="genus">Prolixicheilus</tp:taxon-name-part></tp:taxon-name></italic> can be distinguished from all other genera of labeonins by its peculiar morphology: papillate rostral fold and lower lip, evaginating and triangular; rostral fold pendulous, expanded ventrally, posterior margin non-fimbriate; lower lip with a straight posterior margin; upper lip vestigial; postlabial grooves prolonged, and extended anteromedially close to anterior end of middle lower lip, but not meeting with its counterpart; posterior margin of lower lip free; lateral-line scales 40–42; a longitudinal dark stripe along lateral line on flank; body laterally compressed.</p></tp:treatment-sec><tp:treatment-sec sec-type="remarks" id="SECID0E5LAG"><title>Remarks.</title><p>
              <italic><tp:taxon-name><tp:taxon-name-part taxon-name-part-type="genus">Prolixicheilus</tp:taxon-name-part></tp:taxon-name></italic> can be easily distinguished from <italic><tp:taxon-name><tp:taxon-name-part taxon-name-part-type="genus">Pseudogyrinocheilus</tp:taxon-name-part></tp:taxon-name></italic> by the following combination of characteristics: postlabial grooves prolonged, and extended anteromedially close to anterior end of middle lower lip, but not meeting with its counterpart (only restricted at corners of mouth); posterior margin of lower lip free (vs. connected with chin); lateral-line scales 40–42 (vs. 45–49); a longitudinal dark stripe along lateral line on flank (vs. absent); body laterally compressed (vs. cylindrical). In addition, although <italic><tp:taxon-name><tp:taxon-name-part taxon-name-part-type="genus">Pseudogyrinocheilus</tp:taxon-name-part> <tp:taxon-name-part taxon-name-part-type="species">longisulcus</tp:taxon-name-part></tp:taxon-name></italic> and <italic><tp:taxon-name><tp:taxon-name-part taxon-name-part-type="genus">Cophecheilus</tp:taxon-name-part> <tp:taxon-name-part taxon-name-part-type="species">bamen</tp:taxon-name-part></tp:taxon-name></italic> are genetically closely related, <!--PageBreak--><italic><tp:taxon-name><tp:taxon-name-part taxon-name-part-type="genus">Pseudogyrinocheilus</tp:taxon-name-part> <tp:taxon-name-part taxon-name-part-type="species">longisulcus</tp:taxon-name-part></tp:taxon-name></italic> is readily distinguished from the species of <italic><tp:taxon-name><tp:taxon-name-part taxon-name-part-type="genus">Cophecheilus</tp:taxon-name-part></tp:taxon-name></italic> by the following combination of characteristics: rostral fold and lower lip evaginating (vs. not evaginating); rostral fold pendulous, expanded ventrally (vs. not pendulous, rostral cap with a shallow, arched, subdistal depression extending nearly the full length of its ventral edge); rostral fold and lower lip broad and fully papillated (vs. only margin papillated); posterior margin of lower lip free (vs. connected with chin); lateral-line scales 40–42 (vs. 43–48).</p></tp:treatment-sec><tp:treatment-sec sec-type="distribution" id="SECID0EYNAG"><title>Distribution.</title><p>
              <italic><tp:taxon-name><tp:taxon-name-part taxon-name-part-type="genus">Prolixicheilus</tp:taxon-name-part> <tp:taxon-name-part taxon-name-part-type="species">longisulcus</tp:taxon-name-part></tp:taxon-name></italic> has been only recorded in an unnamed stream in Lutong Village, Jingxi Co., Guangxi. The stream belongs to Zuojiang River, a tributary of Pearl River.</p></tp:treatment-sec></tp:taxon-treatment>
